# Supplementary material for: Axonal Regrowth of Olfactory Sensory Neurons In Vitro
Source: Int J Mol Sci. 2023 Aug 16;24(16):12863. doi: 10.3390/ijms241612863 (PMC10454582; doi:10.3390/ijms241612863)
Supplement: Supplementary file 1 [file ijms-24-12863-s001.zip]

Archive with 1 entries (1 files):
- ijms-2548855-supplementary.pdf
